# Supplementary material for: Structural and Dynamic Insights into Podocalyxin–Ezrin Interaction as a Target in Cancer Progression
Source: J Xenobiot. 2026 Feb 2;16(1):25. doi: 10.3390/jox16010025 (PMC12922080; doi:10.3390/jox16010025)
Supplement: Supplementary file 1 [file jox-16-00025-s001.zip]

Archive with 1 entries (1 files):
- jox-4043440-supplementary.pdf
